# Supplementary material for: A three-stage heuristic task scheduling for optimizing the service level agreement satisfaction in device-edge-cloud cooperative computing
Source: PeerJ Comput Sci. 2022 Jan 18;8:e851. doi: 10.7717/peerj-cs.851 (PMC8802786; doi:10.7717/peerj-cs.851)
Supplement: Supplemental Information 1 — init_resources() randomly generates parameters of device, edge server, and cloud resources. init_tasks() randomly generates parameters of tasks. ff() implements FF. ffd() implements FFD. edf() implements EDF. bestf() implements BF. eftf() implements EFTF. edf_eftf() implements EDF_EFTF. lstf() implements LSTF. small_ratio_size_slack_first() implements LSSRF. heuristic() implements TSSLA. [file peerj-cs-08-851-s001.zip]

Archive with 24 entries (23 files):
- 2020_10 scheduling in edge cloud/
- 2020_10 scheduling in edge cloud/bestf.c
- 2020_10 scheduling in edge cloud/bestf.h
- 2020_10 scheduling in edge cloud/edf.c
- 2020_10 scheduling in edge cloud/edf.h
- 2020_10 scheduling in edge cloud/ff.c
- 2020_10 scheduling in edge cloud/ff.h
- 2020_10 scheduling in edge cloud/heuristic.c
- 2020_10 scheduling in edge cloud/heuristic.h
- 2020_10 scheduling in edge cloud/lstf.c
- 2020_10 scheduling in edge cloud/lstf.h
- 2020_10 scheduling in edge cloud/main.c
- 2020_10 scheduling in edge cloud/Makefile
- 2020_10 scheduling in edge cloud/overhead.c
- 2020_10 scheduling in edge cloud/overhead.h
- 2020_10 scheduling in edge cloud/README.txt
- 2020_10 scheduling in edge cloud/resources.c
- 2020_10 scheduling in edge cloud/resources.h
- 2020_10 scheduling in edge cloud/result.c
- 2020_10 scheduling in edge cloud/result.h
- 2020_10 scheduling in edge cloud/smallest_first.c
- 2020_10 scheduling in edge cloud/smallest_first.h
- 2020_10 scheduling in edge cloud/tasks.c
- 2020_10 scheduling in edge cloud/tasks.h
