# Supplementary material for: A three-stage heuristic task scheduling for optimizing the service level agreement satisfaction in device-edge-cloud cooperative computing
Source: PeerJ Comput Sci. 2022 Jan 18;8:e851. doi: 10.7717/peerj-cs.851 (PMC8802786; doi:10.7717/peerj-cs.851)
Supplement: Supplemental Information 1 — init_resources() randomly generates parameters of device, edge server, and cloud resources. init_tasks() randomly generates parameters of tasks. ff() implements FF. ffd() implements FFD. edf() implements EDF. bestf() implements BF. eftf() implements EFTF. edf_eftf() implements EDF_EFTF. lstf() implements LSTF. small_ratio_size_slack_first() implements LSSRF. heuristic() implements TSSLA. [file peerj-cs-08-851-s001.zip › 2020_10 scheduling in edge cloud/lstf.c]

#include "smallest_first.h"


/***
*** [56] R. Mahmud, S. N. Srirama, K. Ramamohanarao, and R. Buyya, 
*** “Profitaware application placement for integrated fog-cloud computing environments,” 
*** Journal of Parallel and Distributed Computing, vol. 135, pp. 177 – 190, 2020
*** Mahmud et al. [56] formulate a constrained integer linear programming model that 
*** maximizes the total profit merit of offloaded applications, 
*** where the profit merit is defined as the ratio of the profit and the slack time 
*** for each application processing. To solve the problem with a polynomial time, 
*** they exploit the best fit method iteratively assigning the offloaded application 
*** to the first computational instance such that all constraints are satisfied and 
*** the profit merit is minimum, where cloud-based instances are sorted behind edge-based instances.
***/
int small_ratio_size_slack_first()
{
	return smallest_first(size_slack_ratio);
}


int lstf()
{
	return smallest_first(slack);
}


void end();
