# Supplementary material for: A three-stage heuristic task scheduling for optimizing the service level agreement satisfaction in device-edge-cloud cooperative computing
Source: PeerJ Comput Sci. 2022 Jan 18;8:e851. doi: 10.7717/peerj-cs.851 (PMC8802786; doi:10.7717/peerj-cs.851)
Supplement: Supplemental Information 1 — init_resources() randomly generates parameters of device, edge server, and cloud resources. init_tasks() randomly generates parameters of tasks. ff() implements FF. ffd() implements FFD. edf() implements EDF. bestf() implements BF. eftf() implements EFTF. edf_eftf() implements EDF_EFTF. lstf() implements LSTF. small_ratio_size_slack_first() implements LSSRF. heuristic() implements TSSLA. [file peerj-cs-08-851-s001.zip › 2020_10 scheduling in edge cloud/Makefile]

CC = gcc
CFLAGS = -Wall -O

SRC = $(wildcard *.c)
OBJ = $(patsubst %c, %o, $(SRC))

main: $(OBJ)
	#$(CC) -o $@ $^ -lm
	$(CC) -g *.c -o $@ -lm
	rm -f *.o

.c.o:
	$(CC) $(CFLAGS) -c $< -o $@ 
	
.PHONY: clean	
clean:
	rm -f *.o main
