# Supplementary material for: A three-stage heuristic task scheduling for optimizing the service level agreement satisfaction in device-edge-cloud cooperative computing
Source: PeerJ Comput Sci. 2022 Jan 18;8:e851. doi: 10.7717/peerj-cs.851 (PMC8802786; doi:10.7717/peerj-cs.851)
Supplement: Supplemental Information 1 — init_resources() randomly generates parameters of device, edge server, and cloud resources. init_tasks() randomly generates parameters of tasks. ff() implements FF. ffd() implements FFD. edf() implements EDF. bestf() implements BF. eftf() implements EFTF. edf_eftf() implements EDF_EFTF. lstf() implements LSTF. small_ratio_size_slack_first() implements LSSRF. heuristic() implements TSSLA. [file peerj-cs-08-851-s001.zip › 2020_10 scheduling in edge cloud/overhead.c]

#include "smallest_first.h"


/***
*** Energy and time efficient task offloading and resource allocation
*** on the generic iot-fog-cloud architecture, PPNA 2020.
*** 
*** Two-stage offloading optimization for energy-latency tradeoff with mobile edge computing
*** in maritime internet of things, IoTJ 2020.
*** 
*** Energy-efficient computation offloading and resource allocation for 
*** delay-sensitive mobile edge computing, SCIS 2019.

***/
int smallest_overhead_first()
{
	return smallest_first(energy_finish);
}


void end();
