# Supplementary material for: A three-stage heuristic task scheduling for optimizing the service level agreement satisfaction in device-edge-cloud cooperative computing
Source: PeerJ Comput Sci. 2022 Jan 18;8:e851. doi: 10.7717/peerj-cs.851 (PMC8802786; doi:10.7717/peerj-cs.851)
Supplement: Supplemental Information 1 — init_resources() randomly generates parameters of device, edge server, and cloud resources. init_tasks() randomly generates parameters of tasks. ff() implements FF. ffd() implements FFD. edf() implements EDF. bestf() implements BF. eftf() implements EFTF. edf_eftf() implements EDF_EFTF. lstf() implements LSTF. small_ratio_size_slack_first() implements LSSRF. heuristic() implements TSSLA. [file peerj-cs-08-851-s001.zip › 2020_10 scheduling in edge cloud/README.txt]

init_resources();
	randomly generating parameters of device, edge server, and cloud resources.
init_tasks();
	randomly generating parameters of tasks.
ff();
	implementation of FF.
ffd();
	implementation of FFD.
edf();
	implementation of EDF.
bestf();
	implementation of BF.
eftf();
	implementation of EFTF.
edf_eftf();
	implementation of EDF_EFTF.
lstf();
	implementation of LSTF.
small_ratio_size_slack_first();
	implementation of LSSRF.
heuristic();
	implementation of TSSLA.
