# Supplementary material for: A three-stage heuristic task scheduling for optimizing the service level agreement satisfaction in device-edge-cloud cooperative computing
Source: PeerJ Comput Sci. 2022 Jan 18;8:e851. doi: 10.7717/peerj-cs.851 (PMC8802786; doi:10.7717/peerj-cs.851)
Supplement: Supplemental Information 1 — init_resources() randomly generates parameters of device, edge server, and cloud resources. init_tasks() randomly generates parameters of tasks. ff() implements FF. ffd() implements FFD. edf() implements EDF. bestf() implements BF. eftf() implements EFTF. edf_eftf() implements EDF_EFTF. lstf() implements LSTF. small_ratio_size_slack_first() implements LSSRF. heuristic() implements TSSLA. [file peerj-cs-08-851-s001.zip › 2020_10 scheduling in edge cloud/result.c]

#include <stdio.h>
#include "result.h"
struct result rst;

extern float total_length;
extern float total_input;
extern int num_task;

void print_title()
{
	printf("task_num: %d\n", num_task);
	printf("total_length: %f\n", total_length);
	printf("total_input: %f\n", total_input);
	printf("FF\tFFD\tEDF\tbestFit\teftf\tedf_eftf\tlstf\tsize_slack\toverhead\n");
	printf("--------------Overall----------,,,,,\t\t"
		"--------Device----------,,,,\t"
		"--------Edge----------,,,,\t"
		"--------Cloud----------,,,,\t\t\t"
		"--------input data size(%%)----------,,,\n");
	printf("Num\tsize(%%)\tuti\tft\t"//act,\t
		"Num\tsize(%%)\tuti\tDene_eff\t"
		"Num\tsize(%%)\tuti\tXXX\t"
		"Num\tsize(%%)\tuti\tcost\tC_eff\t\t"
		"Dev\tEdge\tCloud,\tTotal\n");
}

void print_result()
{
	printf("%d\t%-.3f\t%-.2f\t%-.2f\t"//%.4f,\t
		"%d\t%-.3f\t%-.3f\t%f\t"
		"%d\t%-.3f\t%-.3f\t%f\t"
		"%d\t%-.3f\t%-.3f\t%-.4f\t%f\t," 
		"%-.3f\t%-.3f\t%-.3f\t%-.3f\n",
		rst.fin_num, rst.fin_size/total_length*100, rst.fin_size / rst.total_used * 100, rst.ft, //rst.ft / rst.total_used,
		rst.local_num, rst.local_size/total_length*100, rst.local_size / rst.local_used*100, rst.local_size / rst.dev_energy,
		rst.edge_num, rst.edge_size/total_length*100, rst.edge_size / rst.edge_used*100, rst.edge_size / rst.edge_energy,
		rst.cloud_num, rst.cloud_size/total_length*100, rst.cloud_size / rst.cloud_used*100, rst.cost, rst.cloud_size / rst.cost,
		rst.local_input/total_input*100, rst.edge_input/total_input*100, rst.cloud_input/total_input*100, rst.input/total_input*100
		);
}
