# Supplementary material for: A three-stage heuristic task scheduling for optimizing the service level agreement satisfaction in device-edge-cloud cooperative computing
Source: PeerJ Comput Sci. 2022 Jan 18;8:e851. doi: 10.7717/peerj-cs.851 (PMC8802786; doi:10.7717/peerj-cs.851)
Supplement: Supplemental Information 1 — init_resources() randomly generates parameters of device, edge server, and cloud resources. init_tasks() randomly generates parameters of tasks. ff() implements FF. ffd() implements FFD. edf() implements EDF. bestf() implements BF. eftf() implements EFTF. edf_eftf() implements EDF_EFTF. lstf() implements LSTF. small_ratio_size_slack_first() implements LSSRF. heuristic() implements TSSLA. [file peerj-cs-08-851-s001.zip › 2020_10 scheduling in edge cloud/tasks.h]

#ifndef _TASKS_H_
#define _TASKS_H_
#include "resources.h"

struct tsk{
	float length; //total length in e.g., GHz
	float sizeIn; //total data input size in e.g., MB
	float deadline; //deadline
	int para; //parallel degree
	struct dev *dev; //user device the task belonged
	struct tsk *next;
	struct tsk *pre;
};


#define MAX_TASKS 2048
extern int num_task;
extern float total_length;
extern float total_input;
extern struct tsk tasks[MAX_TASKS];

void init_tasks();

void sort_task_deadline_inc();
void sort_task_length_dec();
void sort_task_input_dec();
void sort_task_length_dec_part(struct tsk tasks[], int num_task);

#endif
